# Supplementary material for: The transcription factor Xrp1 orchestrates both reduced translation and cell competition upon defective ribosome assembly or function
Source: eLife. 2022 Feb 18;11:e71705. doi: 10.7554/eLife.71705 (PMC8933008; doi:10.7554/eLife.71705)
Supplement: Figure 10—source data 2. [file elife-71705-fig10-data2.xlsx]

## Sheet: Sheet1
Figure 10 source data file 2
mean wing pouch GFP fluorescence
		Mean
GstD1-GFP	RpS3+/+	29.68
GstD1-GFP	RpS3+/+	36.054
GstD1-GFP	RpS3+/+	45.867
GstD1-GFP	RpS3+/+	41.26
GstD1-GFP	RpS3+/+	40.341
GstD1-GFP	RpS3+/-	79.894
GstD1-GFP	RpS3+/-	83.658
GstD1-GFP	RpS3+/-	52.248
GstD1-GFP	RpS3+/-	74.833
GstD1-GFP	RpS3+/-	74.94
ARE deletion	RpS3+/+	44.555
ARE deletion	RpS3+/+	41.931
ARE deletion	RpS3+/+	34.282
ARE deletion	RpS3+/+	38.895
ARE deletion	RpS3+/+	33.142
ARE deletion	RpS3+/-	75.113
ARE deletion	RpS3+/-	91.108
ARE deletion	RpS3+/-	74.723
ARE deletion	RpS3+/-	120.127
ARE deletion	RpS3+/-	118.494
